# Supplementary material for: A Prototype Skin Substitute, Made of Recycled Marine Collagen, Improves the Skin Regeneration of Sheep
Source: Animals (Basel). 2021 Apr 23;11(5):1219. doi: 10.3390/ani11051219 (PMC8145883; doi:10.3390/ani11051219)
Supplement: Supplementary file 1 [file animals-11-01219-s001.zip]

Archive with 2 entries (1 files):
- animals-1144062-supplementary/
- animals-1144062-supplementary/Supplementary materials.pdf
